# Supplementary material for: CSF1R inhibition depletes brain macrophages and reduces brain virus burden in SIV-infected macaques
Source: Brain. 2024 Jul 25;147(9):3059–69. doi: 10.1093/brain/awae153 (PMC11370798; doi:10.1093/brain/awae153)
Supplement: awae153_Supplementary_Data [file awae153_supplementary_data.zip]

Archive with 2 entries (2 files):
- brain-2023-01175-File007.pdf
- brain-2023-01175-File008.pdf
